# Supplementary material for: Association between overweight and central interleukin‐6 in a nonclinical adult population
Source: Neuropsychopharmacol Rep. 2024 Oct 14;44(4):835–41. doi: 10.1002/npr2.12488 (PMC11609746; doi:10.1002/npr2.12488)
Supplement: Supplementary file 1 — Table S1. [file NPR2-44-835-s001.xlsx]

## Sheet: controls
Supplementary Table 1 The dataset used for statistical analysis
Case	Age	Sex(male:1, female:0)	BMI	CSF_Total Protein	CSF_IL6	CSF_TNFalpha	CSF_IL1beta	PL_CRP	PL_IL1beta	PL_IL6	PL_Leptin	PL_TNFalpha
1	60	0	32.4557	40	2.6644	0.2499	0	46884.9	16.4045	12.92	11973.8	18.4447
2	21	1	29.7201	44	1.2254	0.5532	0	56602.7	16.4045	9.3164	12868.7	15.728
3	62	1	28.8836	72	2.01685	0.4521	0.0048	50965.8	15.8616	9.3164	9064.98	14.2658
4	49	1	28.6694	36	2.9522	0.4521	0	56882	12.6042	11.2568	7424.31	13.8482
5	38	1	28.1282	53	1.2701	0.351	0.0068	59275.8	9.3468	6.8216	5007.1	10.0913
6	63	1	27.7435	41	5.04987	0.364197	0.0298487	48418	8.261	7.9304	3785.23	11.9693
7	42	1	27.7003	45	1.05442	0.46624	0.00115169	56545.7	11.5184	8.4848	6378.76	11.3432
8	53	1	27.6484	33	2.00136	0.2499	0	58358.1	5.5465	6.2672	3026.7	9.25689
9	57	1	27.0385	38	1.9449	0.351	0.0048	53835.5	9.3468	7.376	6418.75	9.25689
10	41	0	26.9493	27	0.977594	0.19935	0.0068	55821.8	20.2048	10.7024	16883	14.8924
11	39	1	26.1092	36	1.58212	0.364197	0.0126305	53889.7	38.6634	23.4536	6954.05	28.4918
12	52	0	26.0262	39	0.7937	0.40155	0.0048	56092.6	15.8616	10.148	8286.74	11.3432
13	22	1	25.673	27	3.09826	0.351	0.0068	58087.4	9.8897	7.0988	236.453	12.3868
14	62	1	25.6489	39	2.87888	0.4521	0	57611.5	15.8616	11.2568	4759.62	11.1345
15	51	0	25.0889	50	4.67294	0.364197	0.0241093	52499	23.4622	13.4744	14603.8	16.9816
16	49	0	24.7065	30	0.831341	0.30045	0.001425	59090.5	12.6042	8.4848	14142.3	12.178
17	41	0	24.2664	20	0.752874	0.364197	0.0126305	56146.7	13.69	10.148	209.076	11.3432
18	61	1	24.2563	62	1.92824	0.7554	0.0068	56135.3	10.9755	10.7024	1936.04	9.46547
19	47	1	24.1681	44	1.80828	0.262155	0.00115169	49757.5	5.0036	5.1584	683.582	7.17166
20	59	1	23.8874	34	1.1298	0.364197	0.00115169	51008.5	8.261	7.0988	1132.71	10.5085
21	54	1	23.7024	45	0.451331	0.46624	0.0126305	58118.8	7.1752	5.7128	5177.66	9.67406
22	60	1	23.6244	35	0.6498	0.4521	0.0048	55388.7	7.7181	6.8216	3760.31	10.0913
23	32	1	23.0966	44	1.2701	0.7554	0.0068	54396.9	7.1752	7.376	2156.8	8.83975
24	39	0	23.0523	47	0.9376	0.40155	0.0048	47620.1	8.8039	7.376	3527.56	9.25689
25	56	0	22.8701	39	1.43135	0.415219	0.0126305	49335.7	11.5184	14.0288	4192.53	14.2658
26	48	0	22.6553	17	0.977594	0.1488	0	51957.5	10.9755	10.148	5098.13	12.178
27	73	1	22.5194	41	1.05442	0.364197	0.0126305	55462.8	8.261	7.376	642.79	9.67406
28	45	0	22.4321	42	0.831341	0.4521	0	56534.3	9.3468	7.6532	4732.99	10.5085
29	25	1	22.2266	34	4.78016	0.5532	0	56243.6	12.6042	8.762	237.81	10.9258
30	42	0	22.1019	42	1.35596	0.364197	0.00115169	59879.9	13.1471	10.148	6216.86	11.3432
31	52	1	21.8441	47	1.35596	0.721347	0.0126305	52393.5	13.1471	8.4848	545.692	9.88266
32	20	1	21.8004	29	0.752874	0.46624	0.00115169	46847.8	10.4326	6.8216	888.978	8.42267
33	39	0	21.7313	30	0.752874	0.364197	0.0126305	54721.8	9.3468	7.9304	3003.2	9.67406
34	30	1	21.7079	42	1.41635	0.4521	0.0068	60073.7	9.3468	6.8216	1766.21	8.21414
35	35	1	21.6569	29	0.57785	0.2499	0	37754.1	7.7181	7.9304	1104.06	9.67406
36	35	0	21.6169	24	1.80828	0.262155	0.0126305	51624.1	15.8616	10.7024	5723.78	11.3432
37	34	1	21.5609	32	0.752874	0.46624	0.00115169	54679.1	11.5184	10.7024	2121.15	10.9258
38	22	0	21.4536	26	0.5059	0.351	0.0153	60247.6	17.4903	16.8008	7909.04	20.1175
39	65	0	21.3314	34	0.977594	0.70485	0.0283	58255.6	14.2329	10.148	4722.58	13.013
40	47	0	21.1073	44	1.00955	0.50265	0.0048	52134.2	6.0894	7.376	1798.65	8.00562
41	46	0	21.0938	36	0.5059	0.1488	0	55856	13.69	8.4848	7734.46	9.25689
42	48	0	21.0158	35	0.538836	0.5532	0.0068	48891.1	7.7181	7.9304	1625.04	9.25689
43	50	1	20.9282	47	0.903646	0.262155	0.0126305	56665.4	10.4326	7.0988	1537.41	8.83975
44	24	1	20.7077	27	0.57785	0.30045	0.0048	35853.3	6.0894	6.8216	392.348	7.17166
45	27	0	20.6803	31	1.70886	0.1488	0.0068	53348.2	10.9755	8.4848	5157.76	9.25689
46	48	1	20.5473	42	1.2701	0.30045	0.01755	57218.2	10.9755	9.5936	664.417	12.5955
47	29	0	20.5276	26	1.12385	0.351	0.0068	51649.7	10.4326	7.9304	4738.78	7.58862
48	63	0	20.477	27	0.977594	0.351	0.01755	48771.4	9.3468	9.0392	3461.07	10.0913
49	26	1	20.4461	34	0.979032	0.262155	0.0126305	50270.4	16.4045	10.7024	236.453	10.5085
50	34	0	20.4457	33	1.41635	0.2499	0.01755	56591.3	8.261	7.9304	1410.05	8.42267
51	33	1	20.3806	32	1.05072	0.351	0.0068	53747.2	16.9474	8.4848	837.496	11.9693
52	30	0	20.3615	42	4.3912	0.2499	0	38586.2	8.261	6.8216	6317.05	6.33788
53	50	0	20.1591	43	1.35596	0.568283	0.0126305	46696.8	12.6042	9.0392	3219.41	11.7606
54	59	0	20.1044	38	0.903646	0.262155	0.0126305	45328.9	13.1471	6.2672	7133.17	10.5085
55	47	0	19.9594	44	0.9376	0.2499	0	52407.8	17.4903	10.148	6083.33	11.7606
56	26	0	19.9333	26	0.831341	0.351	0	40250.5	8.8039	6.2672	2553.36	8.00562
57	32	0	19.6161	24	0.752874	0.160112	0.0126305	43026.2	8.261	6.2672	3164.46	8.00562
58	31	1	19.4475	38	1.80828	0.262155	0.0126305	56081.2	7.7181	6.2672	1161.31	10.5085
59	42	1	19.4195	42	0.977594	0.1488	0.0068	49432.6	9.3468	6.8216	271.427	9.67406
60	36	1	18.9899	36	1.92824	0.19935	0	52119.9	12.0613	11.2568	412.647	10.5085
61	37	0	18.902	29	2.0888	0.2499	0.0048	52977.7	7.1752	5.1584	2174.63	9.25689
62	44	1	18.8701	46	1.5626	0.4521	0	57417.7	10.4326	6.2672	436.598	9.25689
63	37	0	18.6952	30	0.602103	0.262155	0.0126305	55813.3	9.8897	8.762	907.634	10.0913
64	40	0	18.5437	23	0.6498	0.351	0.0048	55610.9	18.0332	10.7024	670.412	12.8043
65	53	0	18.3407	41	1.6575	0.46624	0.0126305	45083.8	16.9474	10.148	2541.1	10.9258
66	20	0	18.0806	36	1.28058	0.262155	0.0126305	56967.4	8.8039	8.4848	4328.72	8.21414
67	54	0	17.1582	37	0.30056	0.160112	0.0126305	53425.1	7.7181	7.9304	978.471	10.5085
68	45	1	16.933	35	0.611963	0.351	0.0068	13034.9	9.3468	10.4252	203.544	10.9258
